# Supplementary material for: Toxocariasis as an Elderly Zoonosis: Seroprevalence, Neurocognitive Assessment, and Associated Risk Factors in Persons 50 Years and Older
Source: Pathogens. 2025 Oct 28;14(11):1095. doi: 10.3390/pathogens14111095 (PMC12654985; doi:10.3390/pathogens14111095)
Supplement: Supplementary file 1 [file pathogens-14-01095-s001.zip]

Archive with 2 entries (2 files):
- pathogens-3812023-Supplementary File S1.pdf
- pathogens-3812023-Supplementary Table S1.pdf
